# Supplementary material for: Impact of Liver and Kidney Function on Vitamin D3 Metabolism in Female and Male Patients Undergoing Allogeneic Hematopoietic Stem-Cell Transplantation
Source: Int J Mol Sci. 2025 Mar 21;26(7):2866. doi: 10.3390/ijms26072866 (PMC11988875; doi:10.3390/ijms26072866)
Supplement: Supplementary file 1 [file ijms-26-02866-s001.zip]

Archive with 1 entries (1 files):
- ijms-3442973-supplementary.pdf
